# Supplementary material for: Genes for highly abundant proteins in Escherichia coli avoid 5’ codons that promote ribosomal initiation
Source: PLoS Comput Biol. 2023 Oct 25;19(10):e1011581. doi: 10.1371/journal.pcbi.1011581 (PMC10599525; doi:10.1371/journal.pcbi.1011581)
Supplement: S1 Table — VedIO: 5’ enrichment in the experimental transgene data (top 25% by Prot. FCC v bottom 25%); V5-core: enrichment in the 5’ end of all E. coli native genes versus the core. V5-prot: 5’ enrichment in the native gene data (top 25% by protein abundance v bottom 25%); VTO: core CDS enrichment in the native gene data (top 25% by protein abundance v bottom 25%); Vnoise: 5’ enrichment in the low noise native gene data (bottom 25% by noise v top 25%); Vess: 5’ enrichment in essential genes (essential v non-essentials). (CSV) [file pcbi.1011581.s001.csv]

	codon	VedIO	V5-core	V5-prot	VTO	Vnoise	Vess
1	GCT	0.64	0.273	0.319	0.293	0.28	0.364
2	GCC	-0.629	-0.055	-0.279	-0.187	-0.407	-0.099
3	GCA	0.524	0.373	0.224	-0.099	0.054	-0.142
4	GCG	-0.324	-0.493	-0.284	0.043	0.101	-0.117
5	TGT	0.282	0.386	-0.367	-0.024	0.213	-0.024
6	TGC	-0.282	-0.386	0.367	0.024	-0.213	0.024
7	GAT	0.124	-0.019	-0.09	-0.359	-0.211	-0.27
8	GAC	-0.124	0.019	0.09	0.359	0.211	0.27
9	GAA	-0.07	0.406	0.204	0.431	-0.128	-0.314
10	GAG	0.07	-0.406	-0.204	-0.431	0.128	0.314
11	TTT	0.241	0.511	0.283	-0.602	0.23	-0.098
12	TTC	-0.241	-0.511	-0.283	0.602	-0.23	0.098
13	GGT	-0.03	-0.114	0.615	0.364	0.276	0.374
14	GGC	-0.628	-0.172	0.174	0.297	0.062	0.202
15	GGA	1.001	0.624	-0.647	-1.031	-0.029	-0.404
16	GGG	0.178	-0.1	-0.695	-0.609	-0.665	-0.846
17	CAT	-0.352	0.03	0.176	-0.712	-0.418	0.86
18	CAC	0.352	-0.03	-0.176	0.712	0.418	-0.86
19	ATA	1.499	0.748	-0.979	-1.716	-0.214	-0.532
20	ATT	0.166	0.089	0.141	-0.176	0.156	0.031
21	ATC	-0.946	-0.407	0.351	0.511	-0.08	0.219
22	AAA	0.075	-0.153	-0.041	0.272	0.02	-0.015
23	AAG	-0.075	0.153	0.041	-0.272	-0.02	0.015
24	TTA	0.828	0.684	-0.162	-0.656	-0.147	-0.216
25	TTG	0.096	0.057	-0.162	-0.184	-0.118	-0.118
26	CTT	-0.047	0.374	-0.03	-0.485	-0.028	0.117
27	CTC	-1.039	0.251	0.239	-0.106	-0.074	0.045
28	CTA	1.62	0.255	-0.619	-0.822	-0.027	-0.169
29	CTG	-0.627	-0.771	0.252	0.661	0.221	0.161
30	AAT	0.998	0.27	-0.602	-0.928	-0.192	-0.045
31	AAC	-0.998	-0.27	0.602	0.928	0.192	0.045
32	CCT	-0.129	0.548	-0.002	-0.426	0.305	0.259
33	CCC	0.879	0.622	-0.387	-1.504	-0.038	-0.234
34	CCA	0.36	0.175	0.079	-0.275	-0.202	-0.101
35	CCG	-0.668	-0.832	0.208	0.951	-0.057	0.01
36	CAA	1.597	0.729	0.084	-0.529	0.301	0.1
37	CAG	-1.597	-0.729	-0.084	0.529	-0.301	-0.1
38	CGT	0.175	-0.241	0.698	0.977	0.211	0.439
39	CGC	-1.114	-0.267	0.102	-0.098	0.04	0.233
40	CGA	0.723	0.421	-0.328	-1.130	0.326	-0.322
41	CGG	-0.541	-0.087	-0.67	-0.892	-0.894	-0.929
42	AGA	1.105	1.078	-0.91	-1.573	-0.512	-0.771
43	AGG	2.408	0.516	-0.737	-2.301	0.302	-0.651
44	TCT	-0.032	0.171	-0.03	0.512	-0.03	-0.068
45	TCC	-0.358	0.003	0.239	0.509	0.018	0.176
46	TCA	0.977	0.399	-0.286	-0.791	-0.059	-0.222
47	TCG	-0.699	-0.351	-0.1	-0.275	-0.19	-0.231
48	AGT	0.534	0.159	-0.113	-0.577	0.259	0.135
49	AGC	-0.472	-0.299	0.258	0.277	-0.046	0.104
50	ACT	-0.255	0.279	0.335	0.461	0.436	0.286
51	ACC	-0.527	-0.524	0.162	0.383	0.013	-0.145
52	ACA	1.51	0.818	-0.339	-0.740	-0.308	-0.151
53	ACG	-0.438	-0.219	-0.183	-0.432	-0.143	0.037
54	GTT	0.333	0.395	0.076	0.353	0.285	-0.125
55	GTC	-0.463	0.081	-0.061	-0.402	-0.123	-0.174
56	GTA	1.059	0.393	0.366	0.074	-0.102	0.437
57	GTG	-0.742	-0.756	-0.417	-0.053	-0.14	-0.154
58	TAT	-0.225	0.116	-0.582	-0.424	-0.081	0.295
59	TAC	0.225	-0.116	0.582	0.424	0.081	-0.295
