# Supplementary material for: Genes for highly abundant proteins in Escherichia coli avoid 5’ codons that promote ribosomal initiation
Source: PLoS Comput Biol. 2023 Oct 25;19(10):e1011581. doi: 10.1371/journal.pcbi.1011581 (PMC10599525; doi:10.1371/journal.pcbi.1011581)
Supplement: S2 Table — (CSV) [file pcbi.1011581.s002.csv]

	codon	amino_acid	AE000657	AE014184	AE015928	AE016825	AE017282	AL935263	AM180252	AM236080	AM260479	AM260525	AM420293	AM494475	AM711867	AM743169	AM889285	AM902716	AM942759	AM999887	AP006628	AP006840	AP007255	AP008230	AP008955	AP008971	AP009152	AP009153	AP009178	AP009179	AP009380	AP009384	AP009389	AP009484	AP009510	AP009552	AP010904	AP010946	AP010953	AP010968	AP011112	AP011121	AP011529	AP011615	AP012027	AP012029	AP012035	AP012044	AP012046
1	GCT	A	0.33	0.099	-0.17	0.706	0.787	-0.273	0.178	0.582	0.948	-0.007	0.98	-0.163	1.276	0.799	0.964	0.856	0.033	-0.099	-0.366	1.093	0.828	0.141	-0.05	-0.068	1.212	0.831	-0.075	0.148	-0.15	1.113	0.461	-0.076	-0.246	0.005	0.478	1.212	0.216	1.795	0.269	0.127	-0.052	-0.08	-0.048	0.449	0.973	0.182	-0.378
2	GCC	A	-0.255	-0.1	-0.44	-0.12	-0.271	-0.572	0.387	-0.445	-0.017	-0.223	-0.275	-0.917	0.168	0.055	-0.131	-0.165	-0.136	-0.102	-0.138	-0.492	-0.5	-0.595	-0.103	-0.418	-0.243	-0.18	-0.179	-0.42	-0.475	-0.269	-0.644	-0.139	-0.659	-0.152	-0.645	-0.31	-0.075	-0.245	-0.447	-0.171	0.282	-0.22	0.132	-0.423	-0.149	-0.457	-0.29
3	GCA	A	0.022	-0.167	0.574	1.385	0.852	0.944	-0.35	0.827	0.942	0.191	1.108	0.344	1.651	0.328	0.735	1.023	0.107	0.147	0.318	1.248	1.228	0.673	0.31	0.096	1.337	0.466	0.26	0.515	0.616	1.133	0.742	0.146	0.648	0.209	1.086	1.241	0.362	1.856	0.048	0.101	-0.086	0.372	0.19	0.559	0.896	0.575	0.575
4	GCG	A	-0.195	0.18	-0.128	-0.492	-0.385	-0.324	0.244	-0.273	-0.699	-0.108	-0.201	0.247	-0.75	-0.565	-0.317	-0.51	-0.075	-0.101	0.675	-0.12	-0.036	-0.047	-0.242	0.186	-0.511	-0.338	-0.156	-0.535	0.079	-0.314	-0.079	-0.099	-0.226	-0.02	0.292	-0.182	-0.445	-0.258	-0.03	-0.028	0.245	-0.007	-0.338	-0.416	-0.29	-0.094	-0.144
5	TGT	C	-0.035	0.377	0.042	0.84	0.386	0.101	0.125	0.694	1.246	-0.319	0.704	0.172	1.204	0.617	0.754	0.88	0.025	-0.053	0.015	1.046	0.714	0.31	0.383	0.457	1.26	0.01	0.218	0.048	-0.062	1.015	0.445	-0.49	0.305	-0.288	0.554	1.035	0.326	0.968	0.157	0.482	0.023	0.336	0.474	0.255	0.264	0.529	0.222
6	TGC	C	0.035	-0.377	-0.042	-0.84	-0.386	-0.101	-0.125	-0.694	-1.246	0.319	-0.704	-0.172	-1.204	-0.617	-0.754	-0.88	-0.025	0.053	-0.015	-1.046	-0.714	-0.31	-0.383	-0.457	-1.26	-0.01	-0.218	-0.048	0.062	-1.015	-0.445	0.49	-0.305	0.288	-0.554	-1.035	-0.326	-0.968	-0.157	-0.482	-0.023	-0.336	-0.474	-0.255	-0.264	-0.529	-0.222
7	GAT	D	0.253	-0.053	0.207	0.591	0.084	0.362	-0.326	0.243	0.452	-0.046	0.919	0.179	0.831	0.16	0.439	0.448	-0.316	0.14	0.542	0.593	0.42	0.085	-0.028	0.343	1.293	-0.286	0.114	0.161	0.196	0.34	0.363	0.272	0.554	-0.467	0.503	0.477	0.043	1.328	0.248	-0.136	-0.058	-0.203	0.013	0.174	0.084	0.402	0.204
8	GAC	D	-0.253	0.053	-0.207	-0.591	-0.084	-0.362	0.326	-0.243	-0.452	0.046	-0.919	-0.179	-0.831	-0.16	-0.439	-0.448	0.316	-0.14	-0.542	-0.593	-0.42	-0.085	0.028	-0.343	-1.293	0.286	-0.114	-0.161	-0.196	-0.34	-0.363	-0.272	-0.554	0.467	-0.503	-0.477	-0.043	-1.328	-0.248	0.136	0.058	0.203	-0.013	-0.174	-0.084	-0.402	-0.204
9	GAA	E	-0.009	0.109	0.355	0.989	0.593	0.337	-0.023	0.644	1.057	0.302	0.739	-0.07	2.088	0.763	0.29	0.566	0.241	0.374	-0.652	0.918	0.615	0.246	0.349	0.147	1.494	0.182	0.243	0.6	0.594	0.726	0.41	0.579	0.354	0.21	0.434	0.899	0.373	0.78	0.06	-0.25	0.167	0.071	0.344	0.366	0.875	0.613	-0.1
10	GAG	E	0.009	-0.109	-0.355	-0.989	-0.593	-0.337	0.023	-0.644	-1.057	-0.302	-0.739	0.07	-2.088	-0.763	-0.29	-0.566	-0.241	-0.374	0.652	-0.918	-0.615	-0.246	-0.349	-0.147	-1.494	-0.182	-0.243	-0.6	-0.594	-0.726	-0.41	-0.579	-0.354	-0.21	-0.434	-0.899	-0.373	-0.78	-0.06	0.25	-0.167	-0.071	-0.344	-0.366	-0.875	-0.613	0.1
11	TTT	F	0.093	0.062	0.735	1.029	0.797	0.705	-0.232	0.693	0.669	-0.45	1.226	0.089	2.357	1.046	0.93	0.596	0.037	0.135	0.483	1.162	0.962	0.33	0.452	1.098	1.541	0.292	0.024	0.603	0.561	1.151	0.353	0.635	0.239	-0.019	0.308	1.347	0.472	2.196	0.171	-0.052	0.281	0.075	0.667	0.45	0.708	0.557	0.137
12	TTC	F	-0.093	-0.062	-0.735	-1.029	-0.797	-0.705	0.232	-0.693	-0.669	0.45	-1.226	-0.089	-2.357	-1.046	-0.93	-0.596	-0.037	-0.135	-0.483	-1.162	-0.962	-0.33	-0.452	-1.098	-1.541	-0.292	-0.024	-0.603	-0.561	-1.151	-0.353	-0.635	-0.239	0.019	-0.308	-1.347	-0.472	-2.196	-0.171	0.052	-0.281	-0.075	-0.667	-0.45	-0.708	-0.557	-0.137
13	GGT	G	-0.159	0.021	-0.138	0.557	0.216	-0.233	0.124	0.463	0.737	-0.002	0.45	-0.414	0.686	0.074	0.453	0.629	-0.175	0.162	0.037	0.744	0.562	0.128	-0.032	0.012	0.27	-0.105	-0.084	0.035	-0.076	0.643	0.477	-0.176	0.444	-0.212	0.473	0.747	-0.02	1.228	0.057	-0.016	-0.134	0.011	-0.235	0.307	0.735	0.116	-0.296
14	GGC	G	0.011	0.024	-0.187	-0.781	-0.314	-0.322	0.035	-0.849	-0.654	0.07	-0.522	0.481	-0.714	-0.601	-0.565	-0.664	-0.015	-0.226	-0.063	-0.638	-0.709	-0.456	-0.293	0.11	-0.372	-0.299	-0.016	-0.204	0.062	-0.89	-0.341	-0.119	-0.378	-0.037	-0.665	-0.731	-0.171	-1.061	-0.462	-0.206	0.378	-0.109	0.045	-0.598	-0.522	-0.409	-0.118
15	GGA	G	0.073	0.041	0.218	1.021	0.403	0.764	-0.086	1.069	1.068	0.012	0.685	-0.175	1.205	1.356	0.795	0.957	0.414	0.042	-0.001	1.148	0.796	0.41	0.228	-0.088	1.131	0.516	0.017	0.351	0.012	1.199	0.438	0.329	-0.14	0.041	0.862	0.899	0.417	1.441	0.234	0.734	0.234	0.139	0.285	0.457	0.851	0.438	0.389
16	GGG	G	0.084	-0.097	0.052	0.354	0.014	-0.04	-0.121	0.286	-0.035	-0.081	0.035	0.804	0.068	0.336	0.003	0.135	-0.168	-0.209	0.047	-0.036	0.21	-0.108	0.074	0.142	-0.252	0.211	0.129	-0.397	-0.008	0.36	-0.261	-0.132	0.237	0.234	0.133	0.148	-0.069	0.396	0.093	-0.168	-0.288	-0.09	-0.148	-0.082	-0.043	-0.002	-0.034
17	CAT	H	0.559	-0.268	0.012	0.458	0.119	-0.004	-0.274	0.095	0.279	-0.364	1.08	-0.068	0.944	0.106	0.057	0.342	-0.232	0.067	-0.16	1.024	0.141	0.119	0.051	0.527	1.093	-0.162	0.012	0.133	0.312	0.162	0.324	-0.093	-0.422	0.007	0.264	-0.241	0.08	1.73	0.307	-0.24	-0.325	0.063	-0.221	0.284	0.167	0.318	0.129
18	CAC	H	-0.559	0.268	-0.012	-0.458	-0.119	0.004	0.274	-0.095	-0.279	0.364	-1.08	0.068	-0.944	-0.106	-0.057	-0.342	0.232	-0.067	0.16	-1.024	-0.141	-0.119	-0.051	-0.527	-1.093	0.162	-0.012	-0.133	-0.312	-0.162	-0.324	0.093	0.422	-0.007	-0.264	0.241	-0.08	-1.73	-0.307	0.24	0.325	-0.063	0.221	-0.284	-0.167	-0.318	-0.129
19	ATA	I	-0.553	0.072	0.731	0.278	1.114	0.77	0.148	0.866	1.1	0.532	-0.11	0.051	0.615	0.75	0.697	0.84	0.588	0.125	0.363	1.698	1.278	0.553	0.607	0.649	1.099	1.167	0.541	0.663	0.295	1.609	0.101	0.56	-0.106	0.072	0.65	1.015	0.574	1.196	-0.275	0.587	0.087	0.127	0.881	0.757	1.227	0.349	0.504
20	ATT	I	0.392	-0.155	0.002	0.774	0.704	0.202	-0.089	0.766	0.831	-0.296	1.321	-0.121	2.089	0.511	0.64	0.419	-0.361	-0.091	-0.274	1.143	0.626	0.05	0.057	-0.143	1.671	0.227	-0.02	0.106	0.135	0.816	0.267	-0.082	0.116	-0.018	0.451	1.235	0.062	1.736	0.226	-0.445	0.043	-0.059	-0.243	0.121	0.583	0.269	-0.184
21	ATC	I	0.447	0.142	-0.75	-0.679	-0.94	-0.478	-0.11	-0.909	-0.913	-0.125	-0.885	0.198	-1.347	-0.561	-0.732	-0.595	-0.039	-0.085	0.035	-1.263	-0.777	-0.412	-0.34	-0.925	-1.62	-0.359	-0.434	-0.667	-0.35	-0.987	-0.396	-0.468	-0.032	-0.027	-0.618	-1.24	-0.337	-1.526	0.206	0.155	-0.346	-0.027	-0.428	-0.314	-0.733	-0.425	-0.192
22	AAA	K	0.157	0.093	0.47	1.471	0.964	0.914	-0.082	1.051	2.129	0.095	0.81	0.043	2.121	1.482	0.746	0.972	-0.11	0.105	0.138	1.184	0.923	0.308	0.427	0.285	1.966	0.596	-0.07	0.714	0.423	1.387	0.482	0.308	-0.061	0.105	0.85	1.016	0.11	1.027	-0.095	0.357	-0.078	0.416	0.233	0.328	1.007	0.687	-0.015
23	AAG	K	-0.157	-0.093	-0.47	-1.471	-0.964	-0.914	0.082	-1.051	-2.129	-0.095	-0.81	-0.043	-2.121	-1.482	-0.746	-0.972	0.11	-0.105	-0.138	-1.184	-0.923	-0.308	-0.427	-0.285	-1.966	-0.596	0.07	-0.714	-0.423	-1.387	-0.482	-0.308	0.061	-0.105	-0.85	-1.016	-0.11	-1.027	0.095	-0.357	0.078	-0.416	-0.233	-0.328	-1.007	-0.687	0.015
24	TTA	L	0.427	0.162	1.117	1.107	1.58	0.663	-0.059	1.511	1.435	0.078	1.836	-0.064	1.595	0.572	1.54	1.031	-0.232	0.36	0.209	1.969	1.055	0.812	0.519	0.849	1.327	0.901	0.411	1.477	1.115	1.877	0.776	0.491	0.464	-0.193	0.396	1.28	0.635	1.758	0.316	0.404	0.395	0.062	0.517	0.504	1.678	0.853	0.16
25	TTG	L	0.128	0.469	-0.346	0.439	0.264	-0.47	0.186	0.77	0.795	-0.235	0.57	0.267	0.699	0.52	0.567	0.377	0.027	-0.388	-0.046	0.892	0.365	-0.043	-0.043	-0.652	0.947	-0.068	-0.175	0.343	-0.222	1.185	0.301	-0.005	0.341	-0.252	0.509	0.545	0.018	0.675	0.282	-0.188	-0.161	-0.343	-0.216	0.126	0.384	0.208	-0.115
26	CTT	L	0.051	-0.132	-0.024	0.968	0.736	-0.014	-0.181	0.599	1.57	-0.038	0.814	-0.252	1.577	1.199	1.121	1.212	0.234	-0.161	-0.36	0.862	1.094	-0.054	0.046	-0.455	1.687	1.102	-0.236	-0.367	0.354	0.907	0.045	-0.473	-0.442	0.304	0.547	1.172	0.378	2.009	-0.117	0.484	-0.403	0.509	-0.54	0.556	0.746	0.041	-0.073
27	CTC	L	-0.351	-0.237	-0.216	0.822	0.097	-0.369	0.349	-0.173	0.701	-0.008	0.052	1.488	-0.17	0.72	0.795	0.414	0.186	-0.316	-0.005	-0.036	0.703	-0.307	-0.222	-0.491	0.002	0	-0.078	-0.481	-0.231	-0.141	-0.171	-0.198	-0.946	0.145	-0.012	0.583	0.151	0.273	-0.205	0.589	-0.452	-0.151	-0.442	0.225	-0.163	-0.223	-0.162
28	CTA	L	-0.044	-0.201	0.992	0.785	0.846	0.068	0.117	0.591	1.102	0.298	0.762	-0.167	1.856	0.625	0.977	0.939	0.139	-0.032	-0.202	1.222	1.03	0.684	0.452	-0.087	1.336	0.406	0.542	0.813	0.55	0.957	0.736	0.142	0.022	0.341	0.351	1.059	0.282	1.366	0.044	0.129	0.067	0.094	0.366	0.473	0.411	0.289	0.019
29	CTG	L	-0.134	-0.151	-0.942	-0.95	-0.518	-0.719	0.298	-0.666	-1.261	0.253	-0.301	0.082	-0.004	-0.963	-1.195	-0.925	-0.015	0.072	0.565	-0.455	-1.055	-0.649	-0.385	-0.089	-0.365	-0.293	-0.013	-0.473	-0.566	-0.549	-0.571	-0.675	-0.549	-0.168	-0.604	-1.006	-0.67	-0.51	-0.123	-0.59	-0.089	-0.078	-0.19	-0.714	-0.25	-0.313	-0.277
30	AAT	N	0.362	-0.248	-0.016	0.428	0.595	0.275	-0.1	0.134	0.542	-0.31	0.775	0.2	1.372	0.496	0.116	0.544	-0.139	-0.231	0.047	1.163	0.321	0.043	0.03	0.367	0.977	-0.096	0.255	0.214	0.144	-0.016	0.382	0.067	0.182	-0.341	0.354	0.048	0.2	1.747	0.145	0.154	-0.087	-0.185	0.36	0.258	0.208	0.231	0.174
31	AAC	N	-0.362	0.248	0.016	-0.428	-0.595	-0.275	0.1	-0.134	-0.542	0.31	-0.775	-0.2	-1.372	-0.496	-0.116	-0.544	0.139	0.231	-0.047	-1.163	-0.321	-0.043	-0.03	-0.367	-0.977	0.096	-0.255	-0.214	-0.144	0.016	-0.382	-0.067	-0.182	0.341	-0.354	-0.048	-0.2	-1.747	-0.145	-0.154	0.087	0.185	-0.36	-0.258	-0.208	-0.231	-0.174
32	CCT	P	0.266	-0.037	0.104	0.529	0.701	-0.091	-0.206	0.502	1.165	-0.101	0.791	-0.115	1.069	1.015	0.987	1.099	-0.173	-0.236	-0.489	0.681	0.936	0.141	0.147	0.104	0.884	1.019	-0.175	-0.193	-0.231	1.004	0.427	-0.132	-0.306	0.111	0.684	0.974	0.388	1.705	0.007	0.344	-0.161	-0.104	-0.464	0.313	0.818	0.399	-0.535
33	CCC	P	-0.343	0.253	0.175	0.446	0.097	-0.273	0.421	0.307	0.668	0.057	0.106	0.682	0.623	0.989	0.103	0.088	0.163	-0.526	-0.347	-0.299	-0.079	-0.572	0.087	1.373	0.086	0.141	0.225	0.002	-0.054	0.097	-0.404	0.119	-0.146	-0.131	-0.146	0.375	0.499	0.408	-0.032	0.359	0.272	-0.018	0.139	-0.102	0.322	-0.404	-0.003
34	CCA	P	-0.063	-0.038	0.435	0.89	0.641	0.58	0.052	0.866	0.892	0.134	1.343	-0.097	1.008	0.419	0.664	0.729	0.112	0.372	0.782	1.402	0.865	0.982	0.143	-0.401	1.093	0.303	-0.102	0.633	0.904	1.184	0.638	0.354	0.561	0.308	0.835	1.076	0.231	1.39	-0.08	-0.184	0.106	0.389	0.418	0.575	0.557	0.537	0.617
35	CCG	P	0.235	-0.151	-0.493	-0.787	-0.559	-0.538	0.493	-0.76	-1.196	-0.147	-0.466	0.619	-0.88	-1.271	-0.555	-0.71	-0.011	-0.099	0.4	-0.152	-0.411	-0.2	-0.342	0.26	-0.438	-0.613	0.22	-0.404	-0.149	-0.631	-0.165	-0.375	0.036	-0.309	-0.358	-0.754	-0.708	-0.684	0.24	-0.553	0.015	-0.372	-0.164	-0.529	-0.585	-0.11	-0.178
36	CAA	Q	0.631	0.11	0.897	1.233	1.105	0.441	-0.112	1.024	1.854	-0.039	0.964	0.09	1.263	1.458	0.772	1.057	-0.171	0.136	-0.205	1.033	0.812	0.511	0.385	0.13	1.345	0.755	0.129	0.979	0.699	1.712	0.777	0.547	0.45	0.147	1.025	1.025	0.734	0.78	0.395	0.228	0.212	0.056	-0.067	0.665	0.864	0.708	0.101
37	CAG	Q	-0.631	-0.11	-0.897	-1.233	-1.105	-0.441	0.112	-1.024	-1.854	0.039	-0.964	-0.09	-1.263	-1.458	-0.772	-1.057	0.171	-0.136	0.205	-1.033	-0.812	-0.511	-0.385	-0.13	-1.345	-0.755	-0.129	-0.979	-0.699	-1.712	-0.777	-0.547	-0.45	-0.147	-1.025	-1.025	-0.734	-0.78	-0.395	-0.228	-0.212	-0.056	0.067	-0.665	-0.864	-0.708	-0.101
38	CGT	R	0.194	-0.155	-1.135	0.728	0.311	-0.096	-0.147	0.355	0.826	-0.234	0.819	0.101	0.692	0.332	0.506	0.806	-0.343	-0.413	-0.314	0.643	0.459	-0.231	-0.262	-0.388	0.673	0.044	0.083	-0.639	-0.539	0.624	0.173	-0.988	-0.067	-0.102	0.54	0.701	-0.139	1.445	0.56	0.012	-0.137	0.062	-0.781	0.322	0.592	0.102	-0.506
39	CGC	R	0.679	-0.057	-0.946	-0.595	-0.359	-0.248	0.389	-0.744	-0.794	-0.441	-0.4	-0.082	-0.445	-0.566	-0.515	-0.743	-0.07	0.141	-0.288	-0.074	-0.543	-0.473	-0.434	-0.166	-0.441	-0.111	-0.113	-0.54	-0.388	-0.662	-0.452	-0.67	0.101	-0.27	-0.35	-0.646	-0.299	-0.195	0.256	-0.345	0.119	-0.389	-0.37	-0.784	-0.372	-0.254	-0.127
40	CGA	R	1.245	-0.169	0.683	1.113	0.824	0.46	0.196	0.745	1.715	-0.104	1.192	0.103	1.213	1.038	0.825	1.377	0.1	-0.481	0.039	1.364	1.083	0.621	0.277	0.451	1.291	0.468	-0.159	0.495	0.134	1.529	0.862	0.026	0.527	0.201	0.908	1.653	0.477	1.544	0.104	0.355	-0.147	0.095	-0.081	0.843	0.869	0.251	0.023
41	CGG	R	0.991	0.273	-0.586	-0.278	-0.556	-0.665	-0.024	-0.251	-0.179	-0.172	-0.321	0.052	-0.399	-0.211	-0.34	-0.323	-0.183	-0.211	0.743	-0.832	-0.356	-0.677	-0.296	NA	-0.441	-0.409	-0.08	-0.34	-0.53	-0.199	-0.305	0.176	0.242	-0.374	-0.573	-0.243	-0.103	-0.657	0.249	-0.194	0.45	-0.442	-0.384	-0.43	-0.362	-0.572	-0.311
42	AGA	R	-0.057	0.014	1.616	1.311	1.452	1.444	-0.236	1.672	2.321	0.787	1.691	-0.019	2.922	1.288	1.495	1.906	0.49	0.26	0.08	1.702	1.218	0.617	0.628	0.087	1.795	1.552	0.217	0.846	1.103	1.994	0.755	0.943	-0.165	0.309	0.871	2.496	0.587	2.65	-0.217	0.952	0.262	0.576	1.424	1.012	1.57	0.976	0.629
43	AGG	R	-0.205	0.071	0.22	0.31	0.352	0.745	0.458	0.519	0.405	0.491	0.453	-0.09	1.327	0.917	0.846	0.784	0.413	0.15	1.489	0.918	0.926	0.453	0.444	-0.097	0.666	0.939	-0.31	-0.69	0.285	1.459	0.028	0.605	0.035	0.061	0.726	1.003	0.304	1.231	0.088	0.522	-0.306	0.129	0.475	0.327	1.197	0.402	0.248
44	TCT	S	-0.174	-0.091	-0.261	0.803	0.997	0.031	-0.196	0.826	1.306	-0.097	1.316	-0.293	1.292	1.36	1.022	1.389	-0.116	0.007	-0.244	1.148	1.008	0.16	-0.105	-0.367	0.909	1.162	0.012	-0.07	0.108	1.317	0.331	-0.352	-0.275	0.095	0.287	1.494	0.069	1.888	-0.412	0.239	-0.325	0.11	-0.36	0.446	0.667	0.056	-0.266
45	TCC	S	-0.216	-0.297	-0.299	0.089	0.069	-0.183	0.292	0.05	0.986	0.134	-0.062	-0.081	0.351	0.848	0.328	0.751	0.346	-0.108	-0.482	-0.43	-0.031	-0.546	-0.273	-0.518	-0.651	0.511	-0.2	-0.417	0.036	-0.184	-0.239	-0.071	-0.578	-0.09	-0.141	0.349	-0.045	-0.084	-0.318	-0.091	-0.311	0.044	-0.667	-0.064	0.187	-0.436	-0.367
46	TCA	S	-0.148	-0.044	0.501	0.676	0.928	0.319	-0.189	0.819	0.889	-0.048	0.904	0.252	2.098	0.628	0.981	1.022	0.122	0.154	0.544	0.939	0.899	0.37	0.272	0.001	1.379	0.521	0.008	0.452	0.613	1.27	0.207	0.123	0.615	0.265	0.468	1.175	0.327	1.346	-0.272	0.349	-0.399	0.037	0.041	0.452	0.915	0.415	0.268
47	TCG	S	0.02	0.375	-0.203	-0.403	-0.355	-0.457	0.365	-0.629	-1.16	0.169	-0.451	-0.229	-1.071	-0.734	-0.65	-0.963	-0.061	-0.091	-0.5	-0.128	-0.667	-0.28	-0.176	-0.004	-0.639	-0.526	-0.2	-0.322	-0.38	-0.491	-0.42	-0.389	-0.261	-0.012	-0.304	-0.688	-0.259	-0.693	0.297	0.214	0.254	-0.187	-0.271	-0.554	-0.635	-0.109	-0.209
48	AGT	S	0.46	0.132	0.302	0.715	0.208	0.076	0.133	0.445	0.676	-0.003	1.371	0.119	1.016	0.264	0.282	0.473	-0.141	-0.048	0.267	1.528	0.81	0.524	0.341	0.495	1.425	-0.198	0.24	0.178	0.292	0.598	0.668	0.442	0.242	-0.226	0.569	0.818	0.082	1.388	0.565	-0.17	0.517	0.084	0.444	-0.024	0.563	0.594	0.277
49	AGC	S	0.103	-0.055	-0.144	-0.237	-0.245	-0.174	0.46	-0.064	-0.284	0.06	0.088	-0.038	0.286	-0.496	-0.266	-0.456	0.039	-0.088	-0.242	-0.128	0.111	-0.151	-0.029	0.091	0.779	-0.421	-0.114	-0.069	-0.361	0.023	-0.081	-0.308	-0.23	0.022	0.005	-0.15	-0.181	0.26	0.235	-0.375	0.368	-0.234	0.215	-0.186	0.051	-0.062	-0.177
50	ACT	T	0.171	0.172	-0.008	0.736	0.725	-0.168	0.09	0.91	1.331	0.168	1.271	0.089	1.014	1.061	1.143	1.373	-0.095	-0.025	-0.505	1.044	0.867	0.021	0.069	-0.214	1.734	1.405	-0.107	0.018	0.138	1.178	0.236	-0.085	-0.442	0.049	0.446	1.847	0.236	1.982	-0.076	0.331	-0.296	0.039	0.042	0.238	0.827	0.276	-0.341
51	ACC	T	-0.239	0.086	-0.355	-0.324	-0.364	-0.252	0.308	-0.344	-0.195	-0.144	-0.412	-0.207	0.576	-0.427	-0.329	-0.242	-0.27	0.071	-0.11	-0.572	-0.598	-0.6	0	0.295	-0.173	-0.112	0.004	-0.428	-0.24	-0.248	-0.451	-0.203	0.124	-0.111	-0.478	-0.522	-0.456	-0.711	-0.313	-0.083	0.216	-0.13	-0.38	-0.354	-0.144	-0.478	-0.269
52	ACA	T	0.248	-0.133	0.616	1.062	1.114	0.894	-0.176	1.074	1.265	0.119	1.188	-0.069	1.286	0.812	0.859	0.934	0.326	0.282	0.702	1.249	0.866	0.669	0.202	0.019	1.625	0.506	0.248	0.674	0.624	1.103	0.79	0.301	0.306	0.292	0.816	1.305	0.724	1.761	0.205	0.258	0.199	0.221	0.339	0.561	0.941	0.63	0.505
53	ACG	T	-0.151	-0.13	-0.567	-0.233	-0.227	-0.429	0.036	-0.406	-0.512	-0.228	0.052	0.15	-0.825	-0.078	-0.179	-0.556	-0.061	-0.766	0.129	0.182	0.231	0.122	-0.252	0.382	-0.52	-0.452	-0.276	-0.65	-0.51	-0.205	-0.109	-0.287	0.035	-0.313	0.072	0.077	-0.226	0.334	0.3	-0.451	0.031	-0.233	-0.361	-0.151	-0.226	-0.122	-0.182
54	GTT	V	-0.09	-0.329	0.37	1.047	0.98	0.025	0.077	0.79	1.36	-0.171	1.201	-0.348	1.226	1.236	1.242	1.278	0.102	0.008	-0.003	1.286	1.029	0.267	0.099	-0.198	1.36	1.434	0.173	0.11	0.695	1.501	0.333	-0.048	0.058	0.297	1.053	1.281	0.324	1.991	0.271	0.587	0.287	0.403	-0.114	0.646	1.014	0.306	-0.147
55	GTC	V	-0.031	-0.16	-0.3	0.284	0.223	-0.399	-0.16	-0.419	0.518	-0.074	-0.049	0.358	0.479	0.593	-0.012	0.427	-0.105	0.775	0.006	-0.045	0.342	-0.271	-0.22	-0.196	0.612	0.625	-0.236	-0.403	-0.263	0.533	-0.276	-0.147	-0.097	0.114	0.189	0.059	0.076	-0.142	-0.126	0.886	-0.029	-0.05	0.035	0.178	0.014	-0.031	-0.33
56	GTA	V	0.357	0.205	0.24	1.399	0.729	0.9	-0.029	1.102	1.107	0.414	0.907	0.087	1.786	0.447	0.925	0.829	0.255	0.084	-0.141	1.14	0.965	0.466	0.28	0.512	1.563	0.453	0.446	0.681	0.352	0.847	0.439	0.327	-0.003	0.057	0.846	1.135	0.483	1.722	0.083	-0.027	-0.045	0.029	0.49	0.28	0.588	0.576	0.449
57	GTG	V	-0.442	0.4	-0.524	-1.075	-0.923	-0.372	-0.003	-0.365	-1.24	-0.062	-0.232	0.56	-0.685	-1.118	-0.683	-1.18	-0.351	-0.698	0.39	-0.514	-0.919	-0.403	-0.2	-0.509	-0.962	-1.096	-0.636	-0.64	-0.805	-1.145	-0.47	-0.374	-0.023	-0.573	-0.937	-0.663	-0.736	-0.211	-0.265	-0.967	-0.59	-0.537	-0.691	-0.798	-0.532	-0.565	-0.189
58	TAT	Y	0.181	0.299	0.07	0.492	-0.067	0.282	-0.384	0.022	0.241	-0.245	0.674	0.053	1.289	0.063	0.082	0.515	0.066	-0.531	-0.139	0.892	0.077	0.144	0.164	0.132	0.709	-0.184	-0.063	0.322	-0.115	-0.114	0.482	0.257	0.168	-0.126	0.5	-0.199	0.052	1.363	0.203	0.065	0.153	-0.321	0.231	0.124	0.061	0.057	-0.118
59	TAC	Y	-0.181	-0.299	-0.07	-0.492	0.067	-0.282	0.384	-0.022	-0.241	0.245	-0.674	-0.053	-1.289	-0.063	-0.082	-0.515	-0.066	0.531	0.139	-0.892	-0.077	-0.144	-0.164	-0.132	-0.709	0.184	0.063	-0.322	0.115	0.114	-0.482	-0.257	-0.168	0.126	-0.5	0.199	-0.052	-1.363	-0.203	-0.065	-0.153	0.321	-0.231	-0.124	-0.061	-0.057	0.118
[truncated: 603 more columns]
